# Supplementary material for: Multi-Omics Analysis Elucidates Flavor Evolution and Bioformation Mechanisms of Key Aroma Compounds in Malty-Aroma Yogurt
Source: Foods. 2026 Jan 12;15(2):272. doi: 10.3390/foods15020272 (PMC12841482; doi:10.3390/foods15020272)
Supplement: Supplementary file 1 [file foods-15-00272-s001.zip]

Archive with 1 entries (1 files):
- foods-4066968-supplementary.pdf
